# Supplementary material for: Enhancing Soil Resilience: Bacterial Alginate Hydrogel vs. Algal Alginate in Mitigating Agricultural Challenges
Source: Gels. 2023 Dec 17;9(12):988. doi: 10.3390/gels9120988 (PMC10743275; doi:10.3390/gels9120988)
Supplement: Supplementary file 1 [file gels-09-00988-s001.zip]

Archive with 1 entries (1 files):
- gels-2748285-supplementary.pdf
